# Supplementary material for: New data on the Paederus biacutus species group from mainland China (Coleoptera, Staphylinidae, Paederinae)
Source: Zookeys. 2014 Jun 24;(419):117–28. doi: 10.3897/zookeys.419.7764 (PMC4109456; doi:10.3897/zookeys.419.7764)
Supplement: XML Treatment for Paederus biacutus [file zookeys.419.7764-treatment1.xml]

<!DOCTYPE tp:taxon-treatment
  PUBLIC "-//TaxonX//DTD Taxonomic Treatment Publishing DTD v0 20100105//EN" "tax-treatment-NSO.dtd">
<tp:taxon-treatment xmlns:tp="http://www.plazi.org/taxpub"><tp:treatment-meta><kwd-group><label>Taxon classification</label><kwd><named-content content-type="kingdom">Animalia</named-content></kwd><kwd><named-content content-type="order">Coleoptera</named-content></kwd><kwd><named-content content-type="family">Staphylinidae</named-content></kwd></kwd-group><mixed-citation publication-type="journal"><person-group><name><surname>Peng</surname><given-names>Zhong</given-names></name><name><surname>Li</surname><given-names>Li-Zhen</given-names></name><name><surname>Zhao</surname><given-names>Mei-Jun</given-names></name></person-group><article-title>New data on the <italic>Paederus biacutus</italic> species group from mainland China (Coleoptera, Staphylinidae, Paederinae)</article-title><source>Zookeys</source><day>24</day><month>6</month><year>2014</year><volume>2014</volume><issue>419</issue><fpage>117</fpage><lpage>128</lpage><pub-id pub-id-type="doi">10.3897/zookeys.419.7764</pub-id></mixed-citation></tp:treatment-meta><tp:nomenclature><tp:taxon-name>
                        <tp:taxon-name-part taxon-name-part-type="genus">Paederus</tp:taxon-name-part>
                        <tp:taxon-name-part taxon-name-part-type="species">biacutus</tp:taxon-name-part>
                    </tp:taxon-name><tp:taxon-authority>Li, Zhou &amp; Solodovnikov, 2013</tp:taxon-authority><xref ref-type="fig" rid="F1">Figs 1</xref><xref ref-type="fig" rid="F2">–2</xref><tp:nomenclature-citation-list><tp:nomenclature-citation><tp:taxon-name>Paederus biacutus</tp:taxon-name><comment> Li, Zhou &amp; Solodovnikov, 2013: 565.</comment></tp:nomenclature-citation></tp:nomenclature-citation-list></tp:nomenclature><tp:treatment-sec sec-type="Material studied"><title>Material studied</title><p>(8 ♂♂, 2 ♀♀). 1 ♂, 1 ♀, “China: Fujian Prov., Wuyishan, Guadun, <named-content xmlns:xlink="http://www.w3.org/1999/xlink" content-type="dwc:verbatimCoordinates" xlink:type="simple">27°44'N, 117°38'E</named-content>, 02.vi.2012 1,300 m, Peng &amp; Dai leg.” (SNUC); 1 ♂, “China: Fujian Prov., Wuyishan, Guadun, Xianfengling, <named-content xmlns:xlink="http://www.w3.org/1999/xlink" content-type="dwc:verbatimCoordinates" xlink:type="simple">27°42'N, 117°39'E</named-content>, 08.iv.2013 1,200 m, Wen-Xuan Bi leg.” (SNUC); 1 ♂, “China: Fujian Prov., Wuyishan, Sangang, <named-content xmlns:xlink="http://www.w3.org/1999/xlink" content-type="dwc:verbatimCoordinates" xlink:type="simple">27°44'59"N, 117°40'47"E</named-content>, 02.vii.? 750 m, Da-Kang Zhou leg.” (SNUC); 2 ♂♂, <!--PageBreak--><!--PageBreak-->“China: Fujian Prov., Wuyishan, Guadun, <named-content xmlns:xlink="http://www.w3.org/1999/xlink" content-type="dwc:verbatimCoordinates" xlink:type="simple">27°44'02"N, 117°38'26"E</named-content>, 30.viii.2009 1,200 m, Hao Huang leg.” (SNUC); 3 ♂♂, 1 ♀, “China: Jiangxi Prov., Yanshan County, Wuyi Shan, <named-content xmlns:xlink="http://www.w3.org/1999/xlink" content-type="dwc:verbatimCoordinates" xlink:type="simple">27°55'45"N, 117°40'43"E</named-content>, 10.v.2005 alt. 950 m, Hu &amp; Tang leg.” (SNUC).</p></tp:treatment-sec><tp:treatment-sec sec-type="Comment"><title>Comment.</title><p>A comparison of the original description of <italic><tp:taxon-name>Paederus biacutus</tp:taxon-name></italic> and the additional material from the type locality and its vicinity revealed some differences in the sexual characters. According to the original description and illustration, the female sternite VIII is transverse (oblong in the additional material, <xref ref-type="fig" rid="F2">Fig. 2F</xref>) and the internal sac of the aedeagus has two sclerotized spines (three spines in the additional material, <xref ref-type="fig" rid="F2">Fig. 2K</xref>). The previously known distribution of <italic><tp:taxon-name>Paederus biacutus</tp:taxon-name></italic> included the Chinese province of Fujian (<xref ref-type="bibr" rid="B2">Li et al. 2013</xref>). The above record from Jiangxi represents a new province records.</p><fig id="F1" position="float" orientation="portrait"><label>Figure 1.</label><caption><p>Habitus of <italic><tp:taxon-name>Paederus biacutus</tp:taxon-name></italic>. <bold>A</bold> lateral view <bold>B</bold> ventral view. Scales: 2.0 mm.</p></caption><graphic xmlns:xlink="http://www.w3.org/1999/xlink" xlink:href="zookeys-419-117-g001.jpg" position="float" orientation="portrait" xlink:type="simple"/></fig><fig id="F2" position="float" orientation="portrait"><label>Figure 2.</label><caption><p><italic><tp:taxon-name>Paederus biacutus</tp:taxon-name></italic>. <bold>A</bold> male left mandible <bold>B</bold> male right mandible <bold>C</bold> male labrum <bold>D</bold> female labrum <bold>E</bold> female tergite VIII <bold>F</bold> female sternite VIII <bold>G</bold> female sternite IX <bold>H</bold> male tergite VIII <bold>I</bold> male sternite VIII <bold>J</bold> male tergite IX <bold>K</bold> aedeagus in ventral view <bold>L</bold> aedeagus in lateral view <bold>M</bold> aedeagus in dorsal view. Scales: 0.5 mm.</p></caption><graphic xmlns:xlink="http://www.w3.org/1999/xlink" xlink:href="zookeys-419-117-g002.jpg" position="float" orientation="portrait" xlink:type="simple"/></fig></tp:treatment-sec><ref-list><ref id="B2"><mixed-citation xmlns:xlink="http://www.w3.org/1999/xlink" xlink:type="simple"><person-group><name name-style="western"><surname>Li</surname><given-names>X-Y</given-names></name><name name-style="western"><surname>Zhou</surname><given-names>H-Z</given-names></name><name name-style="western"><surname>Solodovnikov</surname><given-names>A</given-names></name></person-group> (<year>2013</year>) <article-title>Five new species of the genus <italic>Paederus</italic> Fabricius from mainland China, with a review of the Chinese fauna of the subtribe Paederina (Coleoptera: Staphylinidae: Paederinae).</article-title><source>Annals of the Entomological Society of America</source><volume>106</volume>(<issue>5</issue>): <fpage>562</fpage>–<lpage>574</lpage>. doi: <ext-link ext-link-type="doi" xlink:href="10.1603/AN13008" xlink:type="simple">10.1603/AN13008</ext-link></mixed-citation></ref></ref-list></tp:taxon-treatment>
