# Supplementary material for: New data on the Paederus biacutus species group from mainland China (Coleoptera, Staphylinidae, Paederinae)
Source: Zookeys. 2014 Jun 24;(419):117–28. doi: 10.3897/zookeys.419.7764 (PMC4109456; doi:10.3897/zookeys.419.7764)
Supplement: XML Treatment for Paederus parvidenticulatus [file zookeys.419.7764-treatment2.xml]

<!DOCTYPE tp:taxon-treatment
  PUBLIC "-//TaxonX//DTD Taxonomic Treatment Publishing DTD v0 20100105//EN" "tax-treatment-NSO.dtd">
<tp:taxon-treatment xmlns:tp="http://www.plazi.org/taxpub"><tp:treatment-meta><kwd-group><label>Taxon classification</label><kwd><named-content content-type="kingdom">Animalia</named-content></kwd><kwd><named-content content-type="order">Coleoptera</named-content></kwd><kwd><named-content content-type="family">Staphylinidae</named-content></kwd></kwd-group><mixed-citation publication-type="journal"><person-group><name><surname>Peng</surname><given-names>Zhong</given-names></name><name><surname>Li</surname><given-names>Li-Zhen</given-names></name><name><surname>Zhao</surname><given-names>Mei-Jun</given-names></name></person-group><article-title>New data on the <italic>Paederus biacutus</italic> species group from mainland China (Coleoptera, Staphylinidae, Paederinae)</article-title><source>Zookeys</source><day>24</day><month>6</month><year>2014</year><volume>2014</volume><issue>419</issue><fpage>117</fpage><lpage>128</lpage><pub-id pub-id-type="doi">10.3897/zookeys.419.7764</pub-id></mixed-citation></tp:treatment-meta><tp:nomenclature><tp:taxon-name>
                        <tp:taxon-name-part taxon-name-part-type="genus">Paederus</tp:taxon-name-part>
                        <tp:taxon-name-part taxon-name-part-type="species">parvidenticulatus</tp:taxon-name-part>
                    </tp:taxon-name><tp:taxon-authority>Li, Zhou &amp; Solodovnikov, 2013</tp:taxon-authority><xref ref-type="fig" rid="F3">Figs 3</xref><xref ref-type="fig" rid="F4"/><xref ref-type="fig" rid="F5"/><xref ref-type="fig" rid="F6">–6</xref><tp:nomenclature-citation-list><tp:nomenclature-citation><tp:taxon-name>Paederus parvidenticulatus</tp:taxon-name><comment> Li, Zhou &amp; Solodovnikov, 2013: 567.</comment></tp:nomenclature-citation></tp:nomenclature-citation-list></tp:nomenclature><tp:treatment-sec sec-type="Material studied"><title>Material studied</title><p>(16 ♂♂, 21 ♀♀). 1 ♂, “China: Guangxi Prov., Xing’an, Maoer Shan, <named-content xmlns:xlink="http://www.w3.org/1999/xlink" content-type="dwc:verbatimCoordinates" xlink:type="simple">25°52'23"N, 110°25'06"E</named-content>, 23.vii.2012 1950–2000 m, Hu &amp; Song leg.” (SNUC); 1 ♂, 4 ♀♀, “China: Guangxi Prov., Xing’an, Maoer Shan, <named-content xmlns:xlink="http://www.w3.org/1999/xlink" content-type="dwc:verbatimCoordinates" xlink:type="simple">25°54'23"N, 110°27'41"E</named-content>, 24.vii.2012 1550–1750 m, Hu &amp; Song leg.” (SNUC); 4 ♂♂, 14 ♀♀, “China: Guangxi Prov., Xing’an, Maoer Shan, <named-content xmlns:xlink="http://www.w3.org/1999/xlink" content-type="dwc:verbatimCoordinates" xlink:type="simple">25°52'18"N, 110°25'01"E</named-content>, 10.vii.2011 1900–2100 m, He, Tang &amp; Peng leg.” (SNUC); 7 ♂♂, 1 ♀, “China: Guangxi Prov., Xing’an, Maoer Shan, <named-content xmlns:xlink="http://www.w3.org/1999/xlink" content-type="dwc:verbatimCoordinates" xlink:type="simple">25°54'17"N, 110°28'04"E</named-content>, 02.vi.2012 1100–1700 m, Liu &amp; Living leg.” (SNUC); 1 ♂, 1 ♀, “China: Guizhou Prov., Leishan County, Leigong Shan, <named-content xmlns:xlink="http://www.w3.org/1999/xlink" content-type="dwc:verbatimCoordinates" xlink:type="simple">26°22'38"N, 108°11'47"E</named-content>, 06.vi.2012 1500–1600 m, Liu &amp; Living.” (SNUC); 2 ♂♂, 1 ♀, “China: Guizhou Prov., Leigong Shan, Lianhuaping, 15.ix.2005 1450–1500 m, Li-Long Zhu leg.” (SNUC).</p></tp:treatment-sec><tp:treatment-sec sec-type="Comment"><title>Comment.</title><p>An examination of the above material from the type localities of <italic><tp:taxon-name>Paederus symmetricus</tp:taxon-name></italic> and <italic><tp:taxon-name>Paederus parvidenticulatus</tp:taxon-name></italic> revealed that they are conspecific. A paper formally proposing the respective synonymy is being prepared by Xiao-Yan Li (pers. comm.).</p><fig id="F3" position="float" orientation="portrait"><label>Figure 3.</label><caption><p>Habitus of <italic><tp:taxon-name>Paederus parvidenticulatus</tp:taxon-name></italic> (Leigong Shan). <bold>A</bold> lateral view <bold>B</bold> ventral view. Scales: 2.0 mm.</p></caption><graphic xmlns:xlink="http://www.w3.org/1999/xlink" xlink:href="zookeys-419-117-g003.jpg" position="float" orientation="portrait" xlink:type="simple"/></fig><fig id="F4" position="float" orientation="portrait"><label>Figure 4.</label><caption><p><italic><tp:taxon-name>Paederus parvidenticulatus</tp:taxon-name></italic> (Leigong Shan). <bold>A</bold> male left mandible <bold>B</bold> male right mandible <bold>C</bold> male labrum <bold>D</bold> female labrum <bold>E</bold> female tergite VIII <bold>F</bold> female sternite VIII <bold>G</bold> female sternite IX <bold>H</bold> male tergite VIII <bold>I</bold> male sternite VIII <bold>J</bold> male tergite IX <bold>K</bold> aedeagus in ventral view <bold>L</bold> aedeagus in lateral view <bold>M</bold> aedeagus in dorsal view. Scales: 0.5 mm.</p></caption><graphic xmlns:xlink="http://www.w3.org/1999/xlink" xlink:href="zookeys-419-117-g004.jpg" position="float" orientation="portrait" xlink:type="simple"/></fig><fig id="F5" position="float" orientation="portrait"><label>Figure 5.</label><caption><p>Habitus of <italic><tp:taxon-name>Paederus parvidenticulatus</tp:taxon-name></italic> (Maoer Shan). <bold>A–B</bold> lateral view <bold>C</bold> ventral view. Scales: 2.0 mm.</p></caption><graphic xmlns:xlink="http://www.w3.org/1999/xlink" xlink:href="zookeys-419-117-g005.jpg" position="float" orientation="portrait" xlink:type="simple"/></fig></tp:treatment-sec><tp:treatment-sec><!--Section generated to contain objects referenced in tp:taxon-treatment.--><fig id="F6" position="float" orientation="portrait"><label>Figure 6.</label><caption><p><italic><tp:taxon-name>Paederus parvidenticulatus</tp:taxon-name></italic> (Maoer Shan). <bold>A</bold> male left mandible <bold>B</bold> male right mandible <bold>C</bold> male labrum <bold>D</bold> female labrum <bold>E</bold> female tergite VIII <bold>F</bold> female sternite VIII <bold>G</bold> female sternite IX <bold>H</bold> male tergite VIII <bold>I</bold> male sternite VIII <bold>J</bold> male tergite IX <bold>K</bold> aedeagus in ventral view <bold>L</bold> aedeagus in lateral view <bold>M</bold> aedeagus in dorsal view. Scales: 0.5 mm.</p></caption><graphic xmlns:xlink="http://www.w3.org/1999/xlink" xlink:href="zookeys-419-117-g006.jpg" position="float" orientation="portrait" xlink:type="simple"/></fig></tp:treatment-sec></tp:taxon-treatment>
