# Supplementary material for: New data on the Paederus biacutus species group from mainland China (Coleoptera, Staphylinidae, Paederinae)
Source: Zookeys. 2014 Jun 24;(419):117–28. doi: 10.3897/zookeys.419.7764 (PMC4109456; doi:10.3897/zookeys.419.7764)
Supplement: XML Treatment for Paederus jianyueae [file zookeys.419.7764-treatment3.xml]

<!DOCTYPE tp:taxon-treatment
  PUBLIC "-//TaxonX//DTD Taxonomic Treatment Publishing DTD v0 20100105//EN" "tax-treatment-NSO.dtd">
<tp:taxon-treatment xmlns:tp="http://www.plazi.org/taxpub"><tp:treatment-meta><kwd-group><label>Taxon classification</label><kwd><named-content content-type="kingdom">Animalia</named-content></kwd><kwd><named-content content-type="order">Coleoptera</named-content></kwd><kwd><named-content content-type="family">Staphylinidae</named-content></kwd></kwd-group><mixed-citation publication-type="journal"><person-group><name><surname>Peng</surname><given-names>Zhong</given-names></name><name><surname>Li</surname><given-names>Li-Zhen</given-names></name><name><surname>Zhao</surname><given-names>Mei-Jun</given-names></name></person-group><article-title>New data on the <italic>Paederus biacutus</italic> species group from mainland China (Coleoptera, Staphylinidae, Paederinae)</article-title><source>Zookeys</source><day>24</day><month>6</month><year>2014</year><volume>2014</volume><issue>419</issue><fpage>117</fpage><lpage>128</lpage><pub-id pub-id-type="doi">10.3897/zookeys.419.7764</pub-id></mixed-citation></tp:treatment-meta><tp:nomenclature><tp:taxon-name>
                        <tp:taxon-name-part taxon-name-part-type="genus">Paederus</tp:taxon-name-part>
                        <tp:taxon-name-part taxon-name-part-type="species">jianyueae</tp:taxon-name-part>
                        <object-id xmlns:xlink="http://www.w3.org/1999/xlink" content-type="zoobank" xlink:type="simple">http://zoobank.org/49639086-9045-438B-8153-21D951D84CAC</object-id>
                    </tp:taxon-name><tp:taxon-authority>Peng &amp; Li</tp:taxon-authority><tp:taxon-status xmlns:xlink="http://www.w3.org/1999/xlink" xlink:type="simple">sp. n.</tp:taxon-status><xref ref-type="fig" rid="F7">Figs 7</xref><xref ref-type="fig" rid="F8">–8</xref></tp:nomenclature><tp:treatment-sec sec-type="Type material"><title>Type material.</title><p>(14 ♂♂, 28 ♀♀). Holotype: ♂, labelled ‘China: Zhejiang Prov., Lin’an, Qingliangfeng, <named-content xmlns:xlink="http://www.w3.org/1999/xlink" content-type="dwc:verbatimCoordinates" xlink:type="simple">30°05'48"N, 118°51'36"E</named-content>, alt. 1500–1700 m 22.v.2012, Yi &amp; Zhang leg.’ (SNUC). Paratypes: 12 ♂♂, 28 ♀♀, same label data as holotype <!--PageBreak-->(SNUC); 1 ♂, same data, but ‘Anhui Prov. Huang Shan, <named-content xmlns:xlink="http://www.w3.org/1999/xlink" content-type="dwc:verbatimCoordinates" xlink:type="simple">30°07'51"N, 118°09'51"E</named-content>, 18.v.2005 alt. 1700 m, Wen-Xuan Bi leg.’ (SNUC).</p></tp:treatment-sec><tp:treatment-sec sec-type="Description"><title>Description.</title><p>Measurements (in mm) and ratios: BL 9.23–10.34, FL 4.56–4.78, HL 1.30–1.41, HW 1.52–1.61, AnL 2.78–2.95, PL 1.59–1.67, PW 1.54–1.66, EL 1.02–1.13, EW 1.52–1.61, AW 1.70–1.85, AL 1.04–1.09, HL/HW 0.85–0.89, HW/PW 0.95–0.98, HL/PL 0.81–0.85, PL/PW 0.98–1.03, EL/PL 0.64–0.68, diameter of eye: 0.37–0.44.</p><p>Habitus as in <xref ref-type="fig" rid="F7">Fig. 7</xref>. Coloration: head, pronotum and abdomen black; elytra black with faint blueish hue; legs and antennae dark-yellowish, apices of femora and tibiae not infuscate.</p><fig id="F6" position="float" orientation="portrait"><label>Figure 6.</label><caption><p><italic><tp:taxon-name>Paederus parvidenticulatus</tp:taxon-name></italic> (Maoer Shan). <bold>A</bold> male left mandible <bold>B</bold> male right mandible <bold>C</bold> male labrum <bold>D</bold> female labrum <bold>E</bold> female tergite VIII <bold>F</bold> female sternite VIII <bold>G</bold> female sternite IX <bold>H</bold> male tergite VIII <bold>I</bold> male sternite VIII <bold>J</bold> male tergite IX <bold>K</bold> aedeagus in ventral view <bold>L</bold> aedeagus in lateral view <bold>M</bold> aedeagus in dorsal view. Scales: 0.5 mm.</p></caption><graphic xmlns:xlink="http://www.w3.org/1999/xlink" xlink:href="zookeys-419-117-g006.jpg" position="float" orientation="portrait" xlink:type="simple"/></fig><p>Head transverse; shape without apparent sexual dimorphism; widest across eyes; punctation moderately coarse and very sparse; interstices glossy. Eyes distinctly convex, 0.6–0.8 times as long as postocular region in dorsal view. All antennomeres oblong.</p><p>Pronotum nearly globulous, strongly convex in cross-section; punctation similar to that of head, very sparse.</p><!--PageBreak--><!--PageBreak--><p>Elytra trapeziform; punctation coarse, moderately defined, and dense. Hind wings completely reduced. Metatarsomere I as long as combined length of metatarsomeres II and III.</p><p>Abdomen distinctly broader than elytra; punctation sparse; interstices with shallow microsculpture; posterior margin of tergite VII without palisade fringe; posterior margin of tergite VIII (<xref ref-type="fig" rid="F8">Fig. 8E, H</xref>) strongly convex.</p><fig id="F7" position="float" orientation="portrait"><label>Figure 7.</label><caption><p>Habitus of <italic><tp:taxon-name>Paederus jianyueae</tp:taxon-name></italic>. <bold>A</bold> lateral view <bold>B</bold> ventral view. Scales: 2.0 mm.</p></caption><graphic xmlns:xlink="http://www.w3.org/1999/xlink" xlink:href="zookeys-419-117-g007.jpg" position="float" orientation="portrait" xlink:type="simple"/></fig><p>Male. Labrum (<xref ref-type="fig" rid="F8">Fig. 8C</xref>) distinctly sinuate, anterior margin with two pairs of obtuse teeth; mandibles (<xref ref-type="fig" rid="F8">Fig. 8A–B</xref>) long and robust, inner margin with one bicuspidate tooth. Sternite VII unmodified; sternite VIII (<xref ref-type="fig" rid="F8">Fig. 8I</xref>) weakly transverse and with deep and narrow posterior incision, this incision approximately 0.4 times as long as sternite VIII; sternite IX (<xref ref-type="fig" rid="F8">Fig. 8J</xref>) asymmetric; aedeagus as in <xref ref-type="fig" rid="F8">Fig. 8K–M</xref>; dorsal plate of median lobe asymmetric, curved in lateral view and not reaching apices of parameres, its base broad and narrowed posteriad; parameres symmetric and slender; internal sac with three distinctive sclerotized spines.</p><p>Female. Labrum as in <xref ref-type="fig" rid="F8">Fig. 8D</xref>. Posterior margin of sternite VIII symmetric and trifurcate as in <xref ref-type="fig" rid="F8">Fig. 8F</xref>; sternite IX (<xref ref-type="fig" rid="F8">Fig. 8G</xref>) symmetrical and stout.</p><fig id="F8" position="float" orientation="portrait"><label>Figure 8.</label><caption><p><italic><tp:taxon-name>Paederus jianyueae</tp:taxon-name></italic>. <bold>A</bold> male left mandible <bold>B</bold> male right mandible <bold>C</bold> male labrum <bold>D</bold> female labrum <bold>E</bold> female tergite VIII <bold>F</bold> female sternite VIII <bold>G</bold> female sternite IX <bold>H</bold> male tergite VIII <bold>I</bold> male sternite VIII <bold>J</bold> male tergites IX <bold>K</bold> aedeagus in ventral view <bold>L</bold> aedeagus in lateral view <bold>M</bold> aedeagus in dorsal view. Scales: 0.5 mm.</p></caption><graphic xmlns:xlink="http://www.w3.org/1999/xlink" xlink:href="zookeys-419-117-g008.jpg" position="float" orientation="portrait" xlink:type="simple"/></fig></tp:treatment-sec><tp:treatment-sec sec-type="Distribution and natural history"><title>Distribution and natural history.</title><p>The species was found in two geographically close localities: Qingliangfeng, western Zhejiang and the Huang Shan, southeastern Anhui. The specimens were sifted from leaf litter and moss in coniferous forests at altitudes of 1500–1700 m.</p></tp:treatment-sec><tp:treatment-sec sec-type="Etymology"><title>Etymology.</title><p>The species is named after Jian-Yue Qiu, who lent extensive support to our research.</p><!--PageBreak--><!--PageBreak--></tp:treatment-sec><tp:treatment-sec sec-type="Comparative notes"><title>Comparative notes.</title><p><italic><tp:taxon-name>Paederus jianyueae</tp:taxon-name></italic> belongs to the <italic><tp:taxon-name>Paederus biacutus</tp:taxon-name></italic> group, as can be inferred both from the sexual characters and from the external morphology (special color pattern, four protrusions on anterior margin of labrum, morphology of the aedeagus, shape of the male sternite IX and the female sternite VIII). This new species is distinguished from other species of this group by the shape of female sternite VIII and the morphology of the aedeagus (more slender dorsal plate of the median lobe; slender parameres; three distinctive sclerotized spines in the internal sac). Based on the similar morphology of the aedeagus, <italic><tp:taxon-name>Paederus jianyueae</tp:taxon-name></italic> may be most closely related to <italic><tp:taxon-name>Paederus biacutus</tp:taxon-name></italic> Li, Zhou &amp; Solodovnikov, 2013.</p><!--PageBreak--><!--PageBreak--></tp:treatment-sec></tp:taxon-treatment>
